# Supplementary material for: Integrative Analysis of Neutrophil-Associated Genes Reveals Prognostic Significance and Immune Microenvironment Modulation in Cervical Cancer
Source: Biomedicines. 2025 May 30;13(6):1348. doi: 10.3390/biomedicines13061348 (PMC12189475; doi:10.3390/biomedicines13061348)
Supplement: Supplementary file 1 [file biomedicines-13-01348-s001.zip]

Archive with 1 entries (1 files):
- biomedicines-3612080-supplementary.docx
